# Supplementary material for: Simultaneous Determination of Uric Acid and Caffeine by Flow Injection Using Multiple-Pulse Amperometry
Source: Biosensors (Basel). 2023 Jun 29;13(7):690. doi: 10.3390/bios13070690 (PMC10377323; doi:10.3390/bios13070690)
Supplement: Supplementary file 1 [file biosensors-13-00690-s001.zip]

Archive with 1 entries (1 files):
- biosensors-2463809-supplementary.pdf
